# Supplementary material for: A Transient π–π or Cation–π Interaction between Degron and Degrader Dual Residues: A Key Step for the Substrate Recognition and Discrimination in the Processive Degradation of SulA by ClpYQ (HslUV) Protease in Escherichia coli
Source: Int J Mol Sci. 2023 Dec 11;24(24):17353. doi: 10.3390/ijms242417353 (PMC10743992; doi:10.3390/ijms242417353)
Supplement: Supplementary file 1 [file ijms-24-17353-s001.zip]

Archive with 1 entries (1 files):
- ijms-2743593-supplementary.pdf
